# Supplementary material for: The Association between Direct Oral Anticoagulants Prescribing Behavior and Non-Valvular Atrial Fibrillation Outcomes: An Instrumental Variable Analysis of Real-World Data
Source: J Clin Med. 2023 Nov 20;12(22):7190. doi: 10.3390/jcm12227190 (PMC10671855; doi:10.3390/jcm12227190)
Supplement: Supplementary file 1 [file jcm-12-07190-s001.zip]

Archive with 1 entries (1 files):
- jcm-2673286-supplementary.pdf
